# Supplementary material for: ﻿Morphology, chemistry, and phylogeny reveal three new species of Lecidea (Lecideaceae) from China
Source: MycoKeys. 2025 Sep 2;121:341–56. doi: 10.3897/mycokeys.121.161062 (PMC12421250; doi:10.3897/mycokeys.121.161062)
Supplement: XML Treatment for Lecidea flavothallia [file mycokeys.121.161062-treatment1.xml]

<!DOCTYPE tp:taxon-treatment
  PUBLIC "-//TaxonX//DTD Taxonomic Treatment Publishing DTD v0 20100105//EN" "tax-treatment-NSO.dtd">
<tp:taxon-treatment xmlns:tp="http://www.plazi.org/taxpub"><tp:treatment-meta><kwd-group><label>Taxon classification</label><kwd>
                <named-content content-type="kingdom">Fungi</named-content>
              </kwd><kwd>
                <named-content content-type="order">Lecideales</named-content>
              </kwd><kwd>
                <named-content content-type="family">Lecideaceae</named-content>
              </kwd></kwd-group><mixed-citation publication-type="journal"><person-group><name><surname>Ren</surname><given-names>Zhaojie</given-names></name><name><surname>Li</surname><given-names>Ruotong</given-names></name><name><surname>Wang</surname><given-names>Chunxiao</given-names></name><name><surname>Xue</surname><given-names>Junxia</given-names></name><name><surname>Wang</surname><given-names>Lisong</given-names></name><name><surname>Wang</surname><given-names>Xinyu</given-names></name><name><surname>Zhang</surname><given-names>Lulu</given-names></name></person-group><article-title>﻿Morphology, chemistry, and phylogeny reveal three new species of <italic><tp:taxon-name><tp:taxon-name-part taxon-name-part-type="genus" reg="Lecidea">Lecidea</tp:taxon-name-part></tp:taxon-name></italic> (<tp:taxon-name><tp:taxon-name-part taxon-name-part-type="family">Lecideaceae</tp:taxon-name-part></tp:taxon-name>) from China</article-title><source>MycoKeys</source><day>02</day><month>09</month><year>2025</year><volume>121</volume><fpage>341</fpage><lpage>356</lpage><pub-id pub-id-type="doi">10.3897/mycokeys.121.161062</pub-id></mixed-citation></tp:treatment-meta><tp:nomenclature><label>﻿</label><tp:taxon-name><object-id xmlns:xlink="http://www.w3.org/1999/xlink" content-type="arpha" xlink:type="simple">99FA6FDA-AC36-56D4-B22E-923AB75C15A3</object-id>
              <tp:taxon-name-part taxon-name-part-type="genus" reg="Lecidea">Lecidea</tp:taxon-name-part>
              <tp:taxon-name-part taxon-name-part-type="species" reg="flavothallia">flavothallia</tp:taxon-name-part>
              <object-id xmlns:xlink="http://www.w3.org/1999/xlink" content-type="mycobank" xlink:type="simple">838415</object-id>
            </tp:taxon-name><tp:taxon-authority>C.X. Wang &amp; Lu L. Zhang</tp:taxon-authority><tp:taxon-status xmlns:xlink="http://www.w3.org/1999/xlink" xlink:type="simple">sp. nov.</tp:taxon-status><xref ref-type="fig" rid="F2">Fig. 2</xref></tp:nomenclature><tp:treatment-sec sec-type="diagnosis" id="SECID0ELBAE"><title>Diagnosis.</title><p>Similar to <italic><tp:taxon-name><tp:taxon-name-part taxon-name-part-type="genus" reg="Lecidea">Lecidea</tp:taxon-name-part> <tp:taxon-name-part taxon-name-part-type="species" reg="truckeei">truckeei</tp:taxon-name-part></tp:taxon-name></italic> but with orange thallus and shorter conidia ([6–]7–9[–10.5] × 1 μm vs. [10–]11.5–15[–18] × 1.2 μm).</p></tp:treatment-sec><tp:treatment-sec sec-type="material" id="SECID0E3BAE"><title>Type.</title><p>China, • Tibet Prov., Lazi Co., Xiqin vil., <named-content xmlns:xlink="http://www.w3.org/1999/xlink" content-type="dwc:verbatimCoordinates" xlink:type="simple"><named-content content-type="geo-json" specific-use="{&#34;type&#34;:&#34;Point&#34;,&#34;coordinates&#34;:[87.976619,29.073372]}" id="NCID0EFCAE" xlink:type="simple">29°04'24.14"N, 87°58'35.83"E</named-content></named-content>, alt. 4492 m, on soil, 18 Jul. 2019, L.S. Wang et al. 19-63574 (<named-content xmlns:xlink="http://www.w3.org/1999/xlink" content-type="dwc:institutional_code" xlink:title="Kunming Institute of Botany, Chinese Academy of Sciences" xlink:href="http://grbio.org/institution/kunming-institute-botany-chinese-academy-sciences" xlink:type="simple">KUN</named-content>, holotype; GenBank <ext-link xmlns:xlink="http://www.w3.org/1999/xlink" ext-link-type="gen" xlink:href="MW443058" xlink:type="simple">MW443058</ext-link>).</p></tp:treatment-sec><tp:treatment-sec sec-type="etymology" id="SECID0EUCAE"><title>Etymology.</title><p>The epithet “<italic>flavothallia</italic>” refers to the orange thallus.</p></tp:treatment-sec><tp:treatment-sec sec-type="description" id="SECID0EEDAE"><title>Description.</title><p>Thallus: areolate, flat to bullate or lobate; prothallus: indistinguishable; areoles: dispersed, flat to convex, up to 2 mm in diam.; regular to irregular, angular to round in outline, with a whitish margin, esorediate; upper surface: shiny, (usually) yellowish orange to orange, occasionally with white or gray patches; cortex: 110–160(–220) μm thick; medulla: white, I–; algal layer: (60–)70–100(–150) μm thick; photobiont trebouxioid, cells (6–)7–10.5(–13) μm diam. Apothecia: abundant, subimmersed to sessile, lecideine, (0.6–)1.0–1.5(–2.0) mm diam.; disc: black, flat to convex, epruinose to faintly white pruinose; proper margin: black, prominent when young, occasionally becoming excluded in old apothecia. In section: exciple: black-brown outside, unpigmented inside, with small crystals (POL+) dissolving in N and insoluble in K; epihymenium: black-green to olive-green (N+ red-brown with a faint purple, K–), 10–15 μm thick; hymenium: hyaline or slight green, 40–60 μm tall; paraphyses: simple, occasionally scarcely branched and anastomosing; subhymenium: hyaline, 15–20 μm thick; hypothecium: brown, red-brown to dark brown; asci: clavate, <italic><tp:taxon-name><tp:taxon-name-part taxon-name-part-type="genus" reg="Lecidea">Lecidea</tp:taxon-name-part></tp:taxon-name></italic>-type, 8-spored; ascospores: hyaline, simple, ellipsoid, (7–)8–9(–12) × 3.5–5 μm, length-width index: 1.8–2.2(–2.5) (n = 20). Conidiomata: immersed, graphidoid; conidia: bacilliform, (6–)7–9(–10.5) × 1 μm.</p><fig id="F2" position="float" orientation="portrait"><object-id xmlns:xlink="http://www.w3.org/1999/xlink" content-type="doi" xlink:type="simple">10.3897/mycokeys.121.161062.figure2</object-id><object-id xmlns:xlink="http://www.w3.org/1999/xlink" content-type="arpha" xlink:type="simple">5F19D9B4-0883-5645-9ED5-005010BDBE75</object-id><label>Figure 2.</label><caption><p><italic><tp:taxon-name><tp:taxon-name-part taxon-name-part-type="genus" reg="Lecidea">Lecidea</tp:taxon-name-part> <tp:taxon-name-part taxon-name-part-type="species" reg="flavothallia">flavothallia</tp:taxon-name-part></tp:taxon-name></italic>. A. Habitat and thallus (<named-content xmlns:xlink="http://www.w3.org/1999/xlink" content-type="dwc:institutional_code" xlink:title="Kunming Institute of Botany, Chinese Academy of Sciences" xlink:href="http://grbio.org/institution/kunming-institute-botany-chinese-academy-sciences" xlink:type="simple">KUN</named-content> 19-63574, holotype). (B–G <named-content xmlns:xlink="http://www.w3.org/1999/xlink" content-type="dwc:institutional_code" xlink:title="Kunming Institute of Botany, Chinese Academy of Sciences" xlink:href="http://grbio.org/institution/kunming-institute-botany-chinese-academy-sciences" xlink:type="simple">KUN</named-content> 19-63636): B. Apothecia; C. Apothecium section; D. Ascospores; E. Paraphyses; F. Ascus; G. Amyloid reaction of ascus. Scale bars: 500 µm (B); 50 µm (C); 10 µm (D, E, F, G).</p></caption><graphic xmlns:xlink="http://www.w3.org/1999/xlink" xlink:href="mycokeys-121-341-g002.jpg" position="float" orientation="portrait" xlink:type="simple" id="oo_1407533.jpg"><uri content-type="original_file" xlink:type="simple">https://binary.pensoft.net/fig/1407533</uri></graphic></fig></tp:treatment-sec><tp:treatment-sec sec-type="chemistry" id="SECID0ETEAE"><title>Chemistry.</title><p>Cortex and medulla K+ yellow, C–, KC–; schizopeltic acid detected by <abbrev xmlns:xlink="http://www.w3.org/1999/xlink" xlink:title="thin-layer chromatography techniques" id="ABBRID0EZEAE" xlink:type="simple">TLC</abbrev>.</p></tp:treatment-sec><tp:treatment-sec sec-type="material" id="SECID0E4EAE"><title>Additional specimens examined.</title><p>China • Tibet Prov., Lazi Co., Xiqin vil., <named-content xmlns:xlink="http://www.w3.org/1999/xlink" content-type="dwc:verbatimCoordinates" xlink:type="simple"><named-content content-type="geo-json" specific-use="{&#34;type&#34;:&#34;Point&#34;,&#34;coordinates&#34;:[87.977081,29.071922]}" id="NCID0EGFAE" xlink:type="simple">29°04'18.92"N, 87°58'37.49"E</named-content></named-content>, alt. 4536 m, on soil, 18 Jul. 2019, L.S. Wang et al. 19-63591 (<named-content xmlns:xlink="http://www.w3.org/1999/xlink" content-type="dwc:institutional_code" xlink:title="Kunming Institute of Botany, Chinese Academy of Sciences" xlink:href="http://grbio.org/institution/kunming-institute-botany-chinese-academy-sciences" xlink:type="simple">KUN</named-content>); 19-65264 (<named-content xmlns:xlink="http://www.w3.org/1999/xlink" content-type="dwc:institutional_code" xlink:title="Kunming Institute of Botany, Chinese Academy of Sciences" xlink:href="http://grbio.org/institution/kunming-institute-botany-chinese-academy-sciences" xlink:type="simple">KUN</named-content>). • Angren Co., Kerangla vil., <named-content xmlns:xlink="http://www.w3.org/1999/xlink" content-type="dwc:verbatimCoordinates" xlink:type="simple"><named-content content-type="geo-json" specific-use="{&#34;type&#34;:&#34;Point&#34;,&#34;coordinates&#34;:[87.032917,29.317131]}" id="NCID0EYFAE" xlink:type="simple">29°19'01.67"N, 87°01'58.50"E</named-content></named-content>, alt. 4530 m, on siliceous rock, 19 Jul. 2019, L.S. Wang et al. 19-63636 (<named-content xmlns:xlink="http://www.w3.org/1999/xlink" content-type="dwc:institutional_code" xlink:title="Kunming Institute of Botany, Chinese Academy of Sciences" xlink:href="http://grbio.org/institution/kunming-institute-botany-chinese-academy-sciences" xlink:type="simple">KUN</named-content>). • Dingri Co., Zhaguo vil., <named-content xmlns:xlink="http://www.w3.org/1999/xlink" content-type="dwc:verbatimCoordinates" xlink:type="simple"><named-content content-type="geo-json" specific-use="{&#34;type&#34;:&#34;Point&#34;,&#34;coordinates&#34;:[87.062319,28.586033]}" id="NCID0EFGAE" xlink:type="simple">28°35'09.72"N, 87°03'44.35"E</named-content></named-content>, alt. 4316 m, on siliceous rock, 16 Jun. 2022, L.S. Wang et al. 22-71230 (<named-content xmlns:xlink="http://www.w3.org/1999/xlink" content-type="dwc:institutional_code" xlink:title="Kunming Institute of Botany, Chinese Academy of Sciences" xlink:href="http://grbio.org/institution/kunming-institute-botany-chinese-academy-sciences" xlink:type="simple">KUN</named-content>). • Jilong Co., Zheba vil., <named-content xmlns:xlink="http://www.w3.org/1999/xlink" content-type="dwc:verbatimCoordinates" xlink:type="simple"><named-content content-type="geo-json" specific-use="{&#34;type&#34;:&#34;Point&#34;,&#34;coordinates&#34;:[85.248053,29.290417]}" id="NCID0ESGAE" xlink:type="simple">29°17'25.50"N, 85°14'52.99"E</named-content></named-content>, alt. 4555 m, on siliceous rock, 17 Jun. 2022, L.S. Wang et al. 22-71328 (<named-content xmlns:xlink="http://www.w3.org/1999/xlink" content-type="dwc:institutional_code" xlink:title="Kunming Institute of Botany, Chinese Academy of Sciences" xlink:href="http://grbio.org/institution/kunming-institute-botany-chinese-academy-sciences" xlink:type="simple">KUN</named-content>); • <named-content xmlns:xlink="http://www.w3.org/1999/xlink" content-type="dwc:verbatimCoordinates" xlink:type="simple"><named-content content-type="geo-json" specific-use="{&#34;type&#34;:&#34;Point&#34;,&#34;coordinates&#34;:[85.248103,29.290172]}" id="NCID0E6GAE" xlink:type="simple">29°17'24.62"N, 85°14'53.17"E</named-content></named-content>, alt. 4571 m, on siliceous rock, 17 Jun. 2022, L.S. Wang et al. 22-71332 (<named-content xmlns:xlink="http://www.w3.org/1999/xlink" content-type="dwc:institutional_code" xlink:title="Kunming Institute of Botany, Chinese Academy of Sciences" xlink:href="http://grbio.org/institution/kunming-institute-botany-chinese-academy-sciences" xlink:type="simple">KUN</named-content>). • Yunnan Prov., Deqin Co., Baima Snow Mountain, <named-content xmlns:xlink="http://www.w3.org/1999/xlink" content-type="dwc:verbatimCoordinates" xlink:type="simple"><named-content content-type="geo-json" specific-use="{&#34;type&#34;:&#34;Point&#34;,&#34;coordinates&#34;:[99.066400,28.341883]}" id="NCID0EMHAE" xlink:type="simple">28°20'513"N, 99° 03'984"E</named-content></named-content>, alt. 4320 m, on soil, 28 Aug. 2006, L.S. Wang, Oh Soon-Ok &amp; Niu Dong-ling. 06-26744 (<named-content xmlns:xlink="http://www.w3.org/1999/xlink" content-type="dwc:institutional_code" xlink:title="Kunming Institute of Botany, Chinese Academy of Sciences" xlink:href="http://grbio.org/institution/kunming-institute-botany-chinese-academy-sciences" xlink:type="simple">KUN</named-content>).</p></tp:treatment-sec><tp:treatment-sec sec-type="distribution" id="SECID0EWHAE"><title>Distribution.</title><p>Currently, this species is only found on the Qinghai-Tibetan Plateau of China, growing on exposed rocks and occasionally on alpine meadow permafrost soil, between altitudes of 4,000 and 5,000 m.</p></tp:treatment-sec><tp:treatment-sec sec-type="discussion" id="SECID0E2HAE"><title>Discussion.</title><p>The species has the general appearance of a member of the <italic><tp:taxon-name><tp:taxon-name-part taxon-name-part-type="genus" reg="Lecidea">Lecidea</tp:taxon-name-part> <tp:taxon-name-part taxon-name-part-type="species" reg="atrobrunnea">atrobrunnea</tp:taxon-name-part></tp:taxon-name></italic> group, but the I– medulla and short conidia indicate otherwise. Molecular data indicate that it belongs to the <italic><tp:taxon-name><tp:taxon-name-part taxon-name-part-type="genus" reg="Lecidea">L.</tp:taxon-name-part> <tp:taxon-name-part taxon-name-part-type="species" reg="auriculata">auriculata</tp:taxon-name-part></tp:taxon-name></italic> group, with which it shares the dark hypothecium, low hymenium, narrow ascospores, and graphidioid conidiomata, but that it differs from other members of this group by the <tp:taxon-name><tp:taxon-name-part taxon-name-part-type="genus" reg="Lecidea"/><tp:taxon-name-part taxon-name-part-type="species" reg="atrobrunnea">atrobrunnea</tp:taxon-name-part></tp:taxon-name>-type thallus containing schizopeltic acid. Other <italic><tp:taxon-name><tp:taxon-name-part taxon-name-part-type="genus" reg="Lecidea">Lecidea</tp:taxon-name-part></tp:taxon-name></italic> species with schizopeltic acid include <italic><tp:taxon-name><tp:taxon-name-part taxon-name-part-type="genus" reg="Lecidea">L.</tp:taxon-name-part> <tp:taxon-name-part taxon-name-part-type="species" reg="cinerata">cinerata</tp:taxon-name-part></tp:taxon-name></italic> Zahlbr., <italic><tp:taxon-name><tp:taxon-name-part taxon-name-part-type="genus" reg="Lecidea">L.</tp:taxon-name-part> <tp:taxon-name-part taxon-name-part-type="species" reg="hassei">hassei</tp:taxon-name-part></tp:taxon-name></italic> Zahlbr., <italic><tp:taxon-name><tp:taxon-name-part taxon-name-part-type="genus" reg="Lecidea">L.</tp:taxon-name-part> <tp:taxon-name-part taxon-name-part-type="species" reg="mannii">mannii</tp:taxon-name-part></tp:taxon-name></italic> Tuck., and <italic><tp:taxon-name><tp:taxon-name-part taxon-name-part-type="genus" reg="Lecidea">L.</tp:taxon-name-part> <tp:taxon-name-part taxon-name-part-type="species" reg="truckeei">truckeei</tp:taxon-name-part></tp:taxon-name></italic> Herre, but <italic><tp:taxon-name><tp:taxon-name-part taxon-name-part-type="genus" reg="Lecidea">L.</tp:taxon-name-part> <tp:taxon-name-part taxon-name-part-type="species" reg="cinerata">cinerata</tp:taxon-name-part></tp:taxon-name></italic> has larger ascospores (13–16 × 4.2–6.3 µm vs. [7–]8–9[–12] × 3.5–5 μm) and a C+ red exciple (lecanoric acid vs. schizopeltic acid); <italic><tp:taxon-name><tp:taxon-name-part taxon-name-part-type="genus" reg="Lecidea">L.</tp:taxon-name-part> <tp:taxon-name-part taxon-name-part-type="species" reg="hassei">hassei</tp:taxon-name-part></tp:taxon-name></italic> has an endolithic thallus and a brownish opaque exciple; <italic><tp:taxon-name><tp:taxon-name-part taxon-name-part-type="genus" reg="Lecidea">L.</tp:taxon-name-part> <tp:taxon-name-part taxon-name-part-type="species" reg="mannii">mannii</tp:taxon-name-part></tp:taxon-name></italic> has a black prothallus, larger ascospores (10–15 × 5–6.7 µm vs. [7–]8–9[–12] × 3.5–5 μm), and gyrophoric acid (C+ red); and <italic><tp:taxon-name><tp:taxon-name-part taxon-name-part-type="genus" reg="Lecidea">L.</tp:taxon-name-part> <tp:taxon-name-part taxon-name-part-type="species" reg="truckeei">truckeei</tp:taxon-name-part></tp:taxon-name></italic> has a dark reddish brown thallus and an I+ intensely violet medulla (<xref ref-type="bibr" rid="B7">Herre 1911</xref>; <xref ref-type="bibr" rid="B16">Hertel and Printzen 2004</xref>; <xref ref-type="bibr" rid="B23">Lendemer and Knudsen 2007</xref>; <xref ref-type="bibr" rid="B3">Fryday and Hertel 2014</xref>). Additionally, <italic><tp:taxon-name><tp:taxon-name-part taxon-name-part-type="genus" reg="Lecidea">Lecidea</tp:taxon-name-part> <tp:taxon-name-part taxon-name-part-type="species" reg="flavothallia">flavothallia</tp:taxon-name-part></tp:taxon-name></italic> and <italic><tp:taxon-name><tp:taxon-name-part taxon-name-part-type="genus" reg="Lecidea">L.</tp:taxon-name-part> <tp:taxon-name-part taxon-name-part-type="species" reg="poeltii">poeltii</tp:taxon-name-part></tp:taxon-name></italic> Hertel share similar characteristics, both possessing a shiny, well-developed thallus, a green epihymenium, a low hymenium, and a dark hypothecium, with distributions in the Himalayan region. However, <italic><tp:taxon-name><tp:taxon-name-part taxon-name-part-type="genus" reg="Lecidea">L.</tp:taxon-name-part> <tp:taxon-name-part taxon-name-part-type="species" reg="poeltii">poeltii</tp:taxon-name-part></tp:taxon-name></italic> differs in having a brown thallus, I+ medulla, and larger mature spores (11–16 × 4.5–7 µm vs. [7–]8–9[–12] × 3.5–5 μm) (<xref ref-type="bibr" rid="B10">Hertel 1975</xref>, <xref ref-type="bibr" rid="B11">1977a</xref>).</p></tp:treatment-sec><ref-list><ref id="B7"><mixed-citation xmlns:xlink="http://www.w3.org/1999/xlink" xlink:type="simple"><person-group><name name-style="western"><surname>Herre</surname><given-names>AWCT</given-names></name></person-group> (<year>1911</year>) <article-title>The desert lichens of Reno, Nevada. Botanical Gazette (Chicago, Ill.</article-title><source>)</source><volume>51</volume>(<issue>4</issue>): <fpage>286</fpage>–<lpage>297</lpage>. <ext-link xlink:href="10.1086/330489" ext-link-type="doi" xlink:type="simple">https://doi.org/10.1086/330489</ext-link></mixed-citation></ref><ref id="B16"><mixed-citation xmlns:xlink="http://www.w3.org/1999/xlink" xlink:type="simple"><person-group><name name-style="western"><surname>Hertel</surname><given-names>H</given-names></name><name name-style="western"><surname>Printzen</surname><given-names>C</given-names></name></person-group> (<year>2004</year>) <article-title><italic><tp:taxon-name><tp:taxon-name-part taxon-name-part-type="genus">Lecidea</tp:taxon-name-part></tp:taxon-name></italic>.</article-title> In: <person-group><name name-style="western"><surname>Nash</surname><given-names>TH III</given-names></name><name name-style="western"><surname>Ryan</surname><given-names>BD</given-names></name><name name-style="western"><surname>Diederich</surname><given-names>P</given-names></name><name name-style="western"><surname>Gries</surname><given-names>C</given-names></name><name name-style="western"><surname>Bungartz</surname><given-names>F</given-names></name></person-group> (<role>Eds</role>) <issue-title>Lichen Flora of the Greater Sonoran Desert Region, Vol.</issue-title><source>2. Lichens Unlimited, Arizona State University, Tempe, Arizona</source>, <fpage>287</fpage>–<lpage>309</lpage>.</mixed-citation></ref><ref id="B23"><mixed-citation xmlns:xlink="http://www.w3.org/1999/xlink" xlink:type="simple"><person-group><name name-style="western"><surname>Lendemer</surname><given-names>JC</given-names></name><name name-style="western"><surname>Knudsen</surname><given-names>K</given-names></name></person-group> (<year>2007</year>) Changes and additions to the North American lichen Mycota– VI. Proceedings. Academy of Natural Sciences of Philadelphia 156(1): 55–57. <ext-link xlink:href="10.1635/0097-3157(2007)156%5B55:CAATTN%5D2.0.CO;2" ext-link-type="doi" xlink:type="simple">https://doi.org/10.1635/0097-3157(2007)156[55:CAATTN]2.0.CO;2</ext-link></mixed-citation></ref><ref id="B3"><mixed-citation xmlns:xlink="http://www.w3.org/1999/xlink" xlink:type="simple"><person-group><name name-style="western"><surname>Fryday</surname><given-names>AM</given-names></name><name name-style="western"><surname>Hertel</surname><given-names>H</given-names></name></person-group> (<year>2014</year>) <article-title>A contribution to the family <tp:taxon-name><tp:taxon-name-part taxon-name-part-type="family">Lecideaceae</tp:taxon-name-part></tp:taxon-name> s. lat. (lecanoromycetidae inc. sed. lichenized ascomycota) in the southern subpolar region; including eight new species and some revised generic circumscriptions.</article-title><source>Lichenologist (London, England)</source><volume>46</volume>(<issue>3</issue>): <fpage>389</fpage>–<lpage>412</lpage>. <ext-link xlink:href="10.1017/S0024282913000704" ext-link-type="doi" xlink:type="simple">https://doi.org/10.1017/S0024282913000704</ext-link></mixed-citation></ref><ref id="B10"><mixed-citation xmlns:xlink="http://www.w3.org/1999/xlink" xlink:type="simple"><person-group><name name-style="western"><surname>Hertel</surname><given-names>H</given-names></name></person-group> (<year>1975</year>) <article-title>Beiträge zur Kenntnis der Flechtenfamilie <tp:taxon-name><tp:taxon-name-part taxon-name-part-type="family">Lecideaceae</tp:taxon-name-part></tp:taxon-name> V.</article-title><source>Herzogia</source><volume>3</volume>: <fpage>365</fpage>–<lpage>406</lpage>. <ext-link xlink:href="10.1127/herzogia/3/1975/365" ext-link-type="doi" xlink:type="simple">https://doi.org/10.1127/herzogia/3/1975/365</ext-link></mixed-citation></ref><ref id="B11"><mixed-citation xmlns:xlink="http://www.w3.org/1999/xlink" xlink:type="simple"><person-group><name name-style="western"><surname>Hertel</surname><given-names>H</given-names></name></person-group> (<year>1977a</year>) <article-title>Gesteinsbewohnende Arten der Sammelgattung <italic><tp:taxon-name><tp:taxon-name-part taxon-name-part-type="genus">Lecidea</tp:taxon-name-part></tp:taxon-name></italic> (Lichenes) aus Zentral-, Ost- und Südasien. Khumbu Himal.</article-title><source>Ergebnisse des Forschungsunternehmens Nepal Himalaya</source><volume>6</volume>: <fpage>145</fpage>–<lpage>378</lpage>.</mixed-citation></ref></ref-list></tp:taxon-treatment>
