# Supplementary material for: ﻿Morphology, chemistry, and phylogeny reveal three new species of Lecidea (Lecideaceae) from China
Source: MycoKeys. 2025 Sep 2;121:341–56. doi: 10.3897/mycokeys.121.161062 (PMC12421250; doi:10.3897/mycokeys.121.161062)
Supplement: XML Treatment for Lecidea sublaboriosa [file mycokeys.121.161062-treatment2.xml]

<!DOCTYPE tp:taxon-treatment
  PUBLIC "-//TaxonX//DTD Taxonomic Treatment Publishing DTD v0 20100105//EN" "tax-treatment-NSO.dtd">
<tp:taxon-treatment xmlns:tp="http://www.plazi.org/taxpub"><tp:treatment-meta><kwd-group><label>Taxon classification</label><kwd>
                <named-content content-type="kingdom">Fungi</named-content>
              </kwd><kwd>
                <named-content content-type="order">Lecideales</named-content>
              </kwd><kwd>
                <named-content content-type="family">Lecideaceae</named-content>
              </kwd></kwd-group><mixed-citation publication-type="journal"><person-group><name><surname>Ren</surname><given-names>Zhaojie</given-names></name><name><surname>Li</surname><given-names>Ruotong</given-names></name><name><surname>Wang</surname><given-names>Chunxiao</given-names></name><name><surname>Xue</surname><given-names>Junxia</given-names></name><name><surname>Wang</surname><given-names>Lisong</given-names></name><name><surname>Wang</surname><given-names>Xinyu</given-names></name><name><surname>Zhang</surname><given-names>Lulu</given-names></name></person-group><article-title>﻿Morphology, chemistry, and phylogeny reveal three new species of <italic><tp:taxon-name><tp:taxon-name-part taxon-name-part-type="genus" reg="Lecidea">Lecidea</tp:taxon-name-part></tp:taxon-name></italic> (<tp:taxon-name><tp:taxon-name-part taxon-name-part-type="family">Lecideaceae</tp:taxon-name-part></tp:taxon-name>) from China</article-title><source>MycoKeys</source><day>02</day><month>09</month><year>2025</year><volume>121</volume><fpage>341</fpage><lpage>356</lpage><pub-id pub-id-type="doi">10.3897/mycokeys.121.161062</pub-id></mixed-citation></tp:treatment-meta><tp:nomenclature><label>﻿</label><tp:taxon-name><object-id xmlns:xlink="http://www.w3.org/1999/xlink" content-type="arpha" xlink:type="simple">E4C3359D-B496-52FF-BF20-1C07B0A58CA1</object-id>
              <tp:taxon-name-part taxon-name-part-type="genus" reg="Lecidea">Lecidea</tp:taxon-name-part>
              <tp:taxon-name-part taxon-name-part-type="species" reg="sublaboriosa">sublaboriosa</tp:taxon-name-part>
              <object-id xmlns:xlink="http://www.w3.org/1999/xlink" content-type="mycobank" xlink:type="simple">859348</object-id>
            </tp:taxon-name><tp:taxon-authority>Z.J. Ren &amp; Lu L. Zhang</tp:taxon-authority><tp:taxon-status xmlns:xlink="http://www.w3.org/1999/xlink" xlink:type="simple">sp. nov.</tp:taxon-status><xref ref-type="fig" rid="F3">Fig. 3</xref></tp:nomenclature><tp:treatment-sec sec-type="diagnosis" id="SECID0EGPAE"><title>Diagnosis.</title><p>Similar to <italic><tp:taxon-name><tp:taxon-name-part taxon-name-part-type="genus" reg="Lecidea">Lecidea</tp:taxon-name-part> <tp:taxon-name-part taxon-name-part-type="species" reg="laboriosa">laboriosa</tp:taxon-name-part></tp:taxon-name></italic> but with a brown to dark brown hypothecium and shorter ascospores ([6–]7–8.5[–10] × 2.5–3.5[–4] μm vs. [6–]8–12[–16] × [2–]2.5–4[–5] µm).</p></tp:treatment-sec><tp:treatment-sec sec-type="material" id="SECID0EXPAE"><title>Type.</title><p>China • Tibet Prov., Angren Co., Sangsang vil., <named-content xmlns:xlink="http://www.w3.org/1999/xlink" content-type="dwc:verbatimCoordinates" xlink:type="simple"><named-content content-type="geo-json" specific-use="{&#34;type&#34;:&#34;Point&#34;,&#34;coordinates&#34;:[87.034158,29.316392]}" id="NCID0EAQAE" xlink:type="simple">29°18'59.01"N, 87°02'02.97"E</named-content></named-content>, alt. 4498 m, on rock, 19 Jul. 2019, L.S. Wang et al. 19-65307 (<named-content xmlns:xlink="http://www.w3.org/1999/xlink" content-type="dwc:institutional_code" xlink:title="Kunming Institute of Botany, Chinese Academy of Sciences" xlink:href="http://grbio.org/institution/kunming-institute-botany-chinese-academy-sciences" xlink:type="simple">KUN</named-content>, holotype; GenBank <ext-link xmlns:xlink="http://www.w3.org/1999/xlink" ext-link-type="gen" xlink:href="PV698372" xlink:type="simple">PV698372</ext-link>).</p></tp:treatment-sec><tp:treatment-sec sec-type="etymology" id="SECID0EPQAE"><title>Etymology.</title><p>The specific epithet refers to the new species’ similarity to <italic><tp:taxon-name><tp:taxon-name-part taxon-name-part-type="genus" reg="Lecidea">Lecidea</tp:taxon-name-part> <tp:taxon-name-part taxon-name-part-type="species" reg="laboriosa">laboriosa</tp:taxon-name-part></tp:taxon-name></italic>.</p></tp:treatment-sec><tp:treatment-sec sec-type="description" id="SECID0EARAE"><title>Description.</title><p>Thallus: endolithic to scarcely epilithic; prothallus: absent; surface: if present, whitish to cream-colored, rough, esorediate; medulla: white, I– or partially weakly I+ violet; algal layer: not obvious; photobiont trebouxioid, cells (9–)10–13(–15) μm diam. Apothecia: abundant, sessile, lecideine, 0.65–1.5 mm diam.; disc: black, flat to convex, epruinose to faintly white pruinose; proper margin: black, regular or corrugated, occasionally becoming excluded in old apothecia. In section: exciple: black-brown outside, hyaline to light brown inside, with small crystals (POL+) dissolving in N and insoluble in K; epihymenium: black-green (N+ violaceous, K–), 7.5–12.5 μm thick; hymenium: hyaline or slight blue-green, 30–40 μm tall; paraphyses: simple, unbranched, slightly enlarged at the apex, apical cells 2.5–3(–4) μm; subhymenium: hyaline to light brown, 12–20 μm thick; hypothecium: brown to dark brown; asci: clavate, <italic><tp:taxon-name><tp:taxon-name-part taxon-name-part-type="genus" reg="Lecidea">Lecidea</tp:taxon-name-part></tp:taxon-name></italic>-type, 8-spored; ascospores: hyaline, simple, ellipsoid, (6–)7–8.5(–10) × 2.5–3.5(–4) μm, length-width index: 1.8–2.5(–3.2) (n = 20). Conidiomata: not seen.</p></tp:treatment-sec><tp:treatment-sec sec-type="chemistry" id="SECID0ENRAE"><title>Chemistry.</title><p>Cortex and medulla K–, C–, KC–; 4-<italic>O</italic>-demethylplanaic acid detected by <abbrev xmlns:xlink="http://www.w3.org/1999/xlink" xlink:title="thin-layer chromatography techniques" id="ABBRID0EVRAE" xlink:type="simple">TLC</abbrev>.</p></tp:treatment-sec><tp:treatment-sec sec-type="material" id="SECID0EZRAE"><title>Additional specimens examined.</title><p>China • Tibet Prov., Zhongba Co., Larang Vil., <named-content xmlns:xlink="http://www.w3.org/1999/xlink" content-type="dwc:verbatimCoordinates" xlink:type="simple"><named-content content-type="geo-json" specific-use="{&#34;type&#34;:&#34;Point&#34;,&#34;coordinates&#34;:[83.903361,29.788889]}" id="NCID0ECSAE" xlink:type="simple">29°47'20.00"N, 83°54'12.10"E</named-content></named-content>, alt. 4652 m, on rock, 25 Jul. 2019, L.S. Wang et al. 19-64947 (<named-content xmlns:xlink="http://www.w3.org/1999/xlink" content-type="dwc:institutional_code" xlink:title="Kunming Institute of Botany, Chinese Academy of Sciences" xlink:href="http://grbio.org/institution/kunming-institute-botany-chinese-academy-sciences" xlink:type="simple">KUN</named-content>); 19-65613 (<named-content xmlns:xlink="http://www.w3.org/1999/xlink" content-type="dwc:institutional_code" xlink:title="Kunming Institute of Botany, Chinese Academy of Sciences" xlink:href="http://grbio.org/institution/kunming-institute-botany-chinese-academy-sciences" xlink:type="simple">KUN</named-content>). • Dazi Dist., Bangdui Vil., <named-content xmlns:xlink="http://www.w3.org/1999/xlink" content-type="dwc:verbatimCoordinates" xlink:type="simple"><named-content content-type="geo-json" specific-use="{&#34;type&#34;:&#34;Point&#34;,&#34;coordinates&#34;:[91.424800,29.762222]}" id="NCID0EUSAE" xlink:type="simple">29°45'44.00"N, 91°25'29.28"E</named-content></named-content>, alt. 3698 m, on siliceous rock, 16 Jul. 2019, L.S. Wang et al. 19-64619 (<named-content xmlns:xlink="http://www.w3.org/1999/xlink" content-type="dwc:institutional_code" xlink:title="Kunming Institute of Botany, Chinese Academy of Sciences" xlink:href="http://grbio.org/institution/kunming-institute-botany-chinese-academy-sciences" xlink:type="simple">KUN</named-content>).</p></tp:treatment-sec><tp:treatment-sec sec-type="distribution" id="SECID0E5SAE"><title>Distribution.</title><p>This species is found in the plateau sub-frigid, semi-arid climate zone of China, growing on exposed siliceous rocks.</p></tp:treatment-sec><tp:treatment-sec sec-type="discussion" id="SECID0EDTAE"><title>Discussion.</title><p>We have conducted multiple phylogenetic tree reconstructions, in which <italic><tp:taxon-name><tp:taxon-name-part taxon-name-part-type="genus" reg="Lecidea">Lecidea</tp:taxon-name-part> <tp:taxon-name-part taxon-name-part-type="species" reg="sublaboriosa">sublaboriosa</tp:taxon-name-part></tp:taxon-name></italic> is placed as a sister species to <italic><tp:taxon-name><tp:taxon-name-part taxon-name-part-type="genus" reg="Lecidea">L.</tp:taxon-name-part> <tp:taxon-name-part taxon-name-part-type="species" reg="laboriosa">laboriosa</tp:taxon-name-part></tp:taxon-name></italic> Müll. Arg. is either weakly supported or unsupported. Despite this phylogenetic uncertainty, <italic><tp:taxon-name><tp:taxon-name-part taxon-name-part-type="genus" reg="Lecidea">L.</tp:taxon-name-part> <tp:taxon-name-part taxon-name-part-type="species" reg="sublaboriosa">sublaboriosa</tp:taxon-name-part></tp:taxon-name></italic> exhibits a high degree of morphological and chemical similarity with <italic><tp:taxon-name><tp:taxon-name-part taxon-name-part-type="genus" reg="Lecidea">L.</tp:taxon-name-part> <tp:taxon-name-part taxon-name-part-type="species" reg="laboriosa">laboriosa</tp:taxon-name-part></tp:taxon-name></italic>, including an endolithic to scarcely epilithic thallus, a green epihymenium, a low hymenium, and the presence of 4-<italic>O</italic>-demethylplanaic acid. Additionally, it is morphologically similar to <italic><tp:taxon-name><tp:taxon-name-part taxon-name-part-type="genus" reg="Lecidea">L.</tp:taxon-name-part> <tp:taxon-name-part taxon-name-part-type="species" reg="andersonii">andersonii</tp:taxon-name-part></tp:taxon-name></italic>, <italic><tp:taxon-name><tp:taxon-name-part taxon-name-part-type="genus" reg="Lecidea">L.</tp:taxon-name-part> <tp:taxon-name-part taxon-name-part-type="species" reg="auriculata">auriculata</tp:taxon-name-part></tp:taxon-name></italic> Th. Fr., <italic><tp:taxon-name><tp:taxon-name-part taxon-name-part-type="genus" reg="Lecidea">L.</tp:taxon-name-part> <tp:taxon-name-part taxon-name-part-type="species" reg="diducens">diducens</tp:taxon-name-part></tp:taxon-name></italic>, and some specimens of <italic><tp:taxon-name><tp:taxon-name-part taxon-name-part-type="genus" reg="Lecidea">L.</tp:taxon-name-part> <tp:taxon-name-part taxon-name-part-type="species" reg="polypycnidophora">polypycnidophora</tp:taxon-name-part></tp:taxon-name></italic>, in that they all either lack an epilithic thallus or, if one is present, it is poorly developed. All of the above species have been detected in the Qinghai-Tibetan Plateau; however, they differ in that <italic><tp:taxon-name><tp:taxon-name-part taxon-name-part-type="genus" reg="Lecidea">Lecidea</tp:taxon-name-part> <tp:taxon-name-part taxon-name-part-type="species" reg="andersonii">andersonii</tp:taxon-name-part></tp:taxon-name></italic> has larger ascospores ([8–]9–12 × 3.5–4.4 μm vs. [6–]7–8.5[–10] × 2.5–3.5[–4] μm) and an I+ violet medulla; <italic><tp:taxon-name><tp:taxon-name-part taxon-name-part-type="genus" reg="Lecidea">L.</tp:taxon-name-part> <tp:taxon-name-part taxon-name-part-type="species" reg="auriculata">auriculata</tp:taxon-name-part></tp:taxon-name></italic> has an I+ violet medulla and contains confluentic acid; <italic><tp:taxon-name><tp:taxon-name-part taxon-name-part-type="genus" reg="Lecidea">L.</tp:taxon-name-part> <tp:taxon-name-part taxon-name-part-type="species" reg="diducens">diducens</tp:taxon-name-part></tp:taxon-name></italic> has a C+ red exciple and contains 2’-<italic>O</italic>-methylanziaic acid; <italic><tp:taxon-name><tp:taxon-name-part taxon-name-part-type="genus" reg="Lecidea">L.</tp:taxon-name-part> <tp:taxon-name-part taxon-name-part-type="species" reg="laboriosa">laboriosa</tp:taxon-name-part></tp:taxon-name></italic> has larger ascospores ([6–]8–12[–16] × [2–]2.5–4[–5] µm vs. [6–]7–8.5[–10] × 2.5–3.5[–4] μm) and hyaline to light brown hypothecium; <italic><tp:taxon-name><tp:taxon-name-part taxon-name-part-type="genus" reg="Lecidea">L.</tp:taxon-name-part> <tp:taxon-name-part taxon-name-part-type="species" reg="polypycnidophora">polypycnidophora</tp:taxon-name-part></tp:taxon-name></italic> has broader ascospores (6–8 × 3–4.5 μm vs. [6–]7–8.5[–10] × 2.5–3.5[–4] μm) and abundant pycnidia (<xref ref-type="bibr" rid="B18">Inoue 1991</xref>; <xref ref-type="bibr" rid="B16">Hertel and Printzen 2004</xref>; <xref ref-type="bibr" rid="B32">Ruprecht et al. 2010</xref>; <xref ref-type="bibr" rid="B4">Fryday et al. 2024</xref>).</p><fig id="F3" position="float" orientation="portrait"><object-id xmlns:xlink="http://www.w3.org/1999/xlink" content-type="doi" xlink:type="simple">10.3897/mycokeys.121.161062.figure3</object-id><object-id xmlns:xlink="http://www.w3.org/1999/xlink" content-type="arpha" xlink:type="simple">7E5853AE-F672-5868-900E-7627F35BD189</object-id><label>Figure 3.</label><caption><p><italic><tp:taxon-name><tp:taxon-name-part taxon-name-part-type="genus" reg="Lecidea">Lecidea</tp:taxon-name-part> <tp:taxon-name-part taxon-name-part-type="species" reg="sublaboriosa">sublaboriosa</tp:taxon-name-part></tp:taxon-name></italic> (<named-content xmlns:xlink="http://www.w3.org/1999/xlink" content-type="dwc:institutional_code" xlink:title="Kunming Institute of Botany, Chinese Academy of Sciences" xlink:href="http://grbio.org/institution/kunming-institute-botany-chinese-academy-sciences" xlink:type="simple">KUN</named-content> 19-65307, holotype). A. Thallus; B. Apothecia; C. Apothecium section; D. Paraphyses; E. Ascus; F. Amyloid reaction of ascus; G. Ascospores. Scale bars: 1 mm (A); 200 µm (B); 50 µm (C); 10 µm (D, E, F, G).</p></caption><graphic xmlns:xlink="http://www.w3.org/1999/xlink" xlink:href="mycokeys-121-341-g003.jpg" position="float" orientation="portrait" xlink:type="simple" id="oo_1407534.jpg"><uri content-type="original_file" xlink:type="simple">https://binary.pensoft.net/fig/1407534</uri></graphic></fig></tp:treatment-sec><ref-list><ref id="B18"><mixed-citation xmlns:xlink="http://www.w3.org/1999/xlink" xlink:type="simple"><person-group><name name-style="western"><surname>Inoue</surname><given-names>M</given-names></name></person-group> (<year>1991</year>) <article-title>Lecideoid lichens of Prince Olav Coast and Sôya Coast, Enderby Land, East Antarctica.</article-title><source>NankyokuShiryô</source><volume>35</volume>(<issue>3</issue>): <fpage>271</fpage>–<lpage>284</lpage>.</mixed-citation></ref><ref id="B16"><mixed-citation xmlns:xlink="http://www.w3.org/1999/xlink" xlink:type="simple"><person-group><name name-style="western"><surname>Hertel</surname><given-names>H</given-names></name><name name-style="western"><surname>Printzen</surname><given-names>C</given-names></name></person-group> (<year>2004</year>) <article-title><italic><tp:taxon-name><tp:taxon-name-part taxon-name-part-type="genus">Lecidea</tp:taxon-name-part></tp:taxon-name></italic>.</article-title> In: <person-group><name name-style="western"><surname>Nash</surname><given-names>TH III</given-names></name><name name-style="western"><surname>Ryan</surname><given-names>BD</given-names></name><name name-style="western"><surname>Diederich</surname><given-names>P</given-names></name><name name-style="western"><surname>Gries</surname><given-names>C</given-names></name><name name-style="western"><surname>Bungartz</surname><given-names>F</given-names></name></person-group> (<role>Eds</role>) <issue-title>Lichen Flora of the Greater Sonoran Desert Region, Vol.</issue-title><source>2. Lichens Unlimited, Arizona State University, Tempe, Arizona</source>, <fpage>287</fpage>–<lpage>309</lpage>.</mixed-citation></ref><ref id="B32"><mixed-citation xmlns:xlink="http://www.w3.org/1999/xlink" xlink:type="simple"><person-group><name name-style="western"><surname>Ruprecht</surname><given-names>U</given-names></name><name name-style="western"><surname>Lumbsch</surname><given-names>HT</given-names></name><name name-style="western"><surname>Brunauer</surname><given-names>G</given-names></name><name name-style="western"><surname>Green</surname><given-names>TGA</given-names></name><name name-style="western"><surname>Turk</surname><given-names>R</given-names></name></person-group> (<year>2010</year>) <article-title>Diversity of <italic><tp:taxon-name><tp:taxon-name-part taxon-name-part-type="genus">Lecidea</tp:taxon-name-part></tp:taxon-name></italic> (<tp:taxon-name><tp:taxon-name-part taxon-name-part-type="family">Lecideaceae</tp:taxon-name-part></tp:taxon-name>, <tp:taxon-name><tp:taxon-name-part taxon-name-part-type="phylum">Ascomycota</tp:taxon-name-part></tp:taxon-name>) species revealed by molecular data and morphological characters.</article-title><source>Antarctic Science</source><volume>22</volume>(<issue>6</issue>): <fpage>727</fpage>–<lpage>741</lpage>. <ext-link xlink:href="10.1017/S0954102010000477" ext-link-type="doi" xlink:type="simple">https://doi.org/10.1017/S0954102010000477</ext-link></mixed-citation></ref><ref id="B4"><mixed-citation xmlns:xlink="http://www.w3.org/1999/xlink" xlink:type="simple"><person-group><name name-style="western"><surname>Fryday</surname><given-names>AM</given-names></name><name name-style="western"><surname>Cannon</surname><given-names>P</given-names></name><name name-style="western"><surname>Coppins</surname><given-names>B</given-names></name><name name-style="western"><surname>Aptroot</surname><given-names>A</given-names></name><name name-style="western"><surname>Sanderson</surname><given-names>A</given-names></name><name name-style="western"><surname>Simkin</surname><given-names>J</given-names></name></person-group> (<year>2024</year>) <article-title><tp:taxon-name><tp:taxon-name-part taxon-name-part-type="order">Lecideales</tp:taxon-name-part></tp:taxon-name>, including <italic><tp:taxon-name><tp:taxon-name-part taxon-name-part-type="genus">Amygdalaria</tp:taxon-name-part></tp:taxon-name></italic>, <italic><tp:taxon-name><tp:taxon-name-part taxon-name-part-type="genus">Bellemerea</tp:taxon-name-part></tp:taxon-name></italic>, <italic><tp:taxon-name><tp:taxon-name-part taxon-name-part-type="genus">Bryobilimbia</tp:taxon-name-part></tp:taxon-name></italic>, <italic><tp:taxon-name><tp:taxon-name-part taxon-name-part-type="genus">Cecidonia</tp:taxon-name-part></tp:taxon-name></italic>, <italic><tp:taxon-name><tp:taxon-name-part taxon-name-part-type="genus">Clauzadea</tp:taxon-name-part></tp:taxon-name></italic>, <italic><tp:taxon-name><tp:taxon-name-part taxon-name-part-type="genus">Farnoldia</tp:taxon-name-part></tp:taxon-name></italic>, <italic><tp:taxon-name><tp:taxon-name-part taxon-name-part-type="genus">Immersaria</tp:taxon-name-part></tp:taxon-name></italic>, <italic><tp:taxon-name><tp:taxon-name-part taxon-name-part-type="genus">Koerberiella</tp:taxon-name-part></tp:taxon-name></italic>, <italic><tp:taxon-name><tp:taxon-name-part taxon-name-part-type="genus">Lecidea</tp:taxon-name-part></tp:taxon-name></italic>, <italic><tp:taxon-name><tp:taxon-name-part taxon-name-part-type="genus">Lecidoma</tp:taxon-name-part></tp:taxon-name></italic>, <italic><tp:taxon-name><tp:taxon-name-part taxon-name-part-type="genus">Porpidia</tp:taxon-name-part></tp:taxon-name></italic>, <italic><tp:taxon-name><tp:taxon-name-part taxon-name-part-type="genus">Porpidinia</tp:taxon-name-part></tp:taxon-name></italic> and <italic><tp:taxon-name><tp:taxon-name-part taxon-name-part-type="genus">Romjularia</tp:taxon-name-part></tp:taxon-name></italic> (<tp:taxon-name><tp:taxon-name-part taxon-name-part-type="family">Lecideaceae</tp:taxon-name-part></tp:taxon-name>) and <italic><tp:taxon-name><tp:taxon-name-part taxon-name-part-type="genus">Lopadium</tp:taxon-name-part></tp:taxon-name></italic> (<tp:taxon-name><tp:taxon-name-part taxon-name-part-type="family">Lopadiaceae</tp:taxon-name-part></tp:taxon-name>).</article-title><source>Revisions of British and Irish Lichens</source><volume>40</volume>: <fpage>1</fpage>–<lpage>51</lpage>.</mixed-citation></ref></ref-list></tp:taxon-treatment>
