# Supplementary material for: ﻿Morphology, chemistry, and phylogeny reveal three new species of Lecidea (Lecideaceae) from China
Source: MycoKeys. 2025 Sep 2;121:341–56. doi: 10.3897/mycokeys.121.161062 (PMC12421250; doi:10.3897/mycokeys.121.161062)
Supplement: XML Treatment for Lecidea tibetica [file mycokeys.121.161062-treatment3.xml]

<!DOCTYPE tp:taxon-treatment
  PUBLIC "-//TaxonX//DTD Taxonomic Treatment Publishing DTD v0 20100105//EN" "tax-treatment-NSO.dtd">
<tp:taxon-treatment xmlns:tp="http://www.plazi.org/taxpub"><tp:treatment-meta><kwd-group><label>Taxon classification</label><kwd>
                <named-content content-type="kingdom">Fungi</named-content>
              </kwd><kwd>
                <named-content content-type="order">Lecideales</named-content>
              </kwd><kwd>
                <named-content content-type="family">Lecideaceae</named-content>
              </kwd></kwd-group><mixed-citation publication-type="journal"><person-group><name><surname>Ren</surname><given-names>Zhaojie</given-names></name><name><surname>Li</surname><given-names>Ruotong</given-names></name><name><surname>Wang</surname><given-names>Chunxiao</given-names></name><name><surname>Xue</surname><given-names>Junxia</given-names></name><name><surname>Wang</surname><given-names>Lisong</given-names></name><name><surname>Wang</surname><given-names>Xinyu</given-names></name><name><surname>Zhang</surname><given-names>Lulu</given-names></name></person-group><article-title>﻿Morphology, chemistry, and phylogeny reveal three new species of <italic><tp:taxon-name><tp:taxon-name-part taxon-name-part-type="genus" reg="Lecidea">Lecidea</tp:taxon-name-part></tp:taxon-name></italic> (<tp:taxon-name><tp:taxon-name-part taxon-name-part-type="family">Lecideaceae</tp:taxon-name-part></tp:taxon-name>) from China</article-title><source>MycoKeys</source><day>02</day><month>09</month><year>2025</year><volume>121</volume><fpage>341</fpage><lpage>356</lpage><pub-id pub-id-type="doi">10.3897/mycokeys.121.161062</pub-id></mixed-citation></tp:treatment-meta><tp:nomenclature><label>﻿</label><tp:taxon-name><object-id xmlns:xlink="http://www.w3.org/1999/xlink" content-type="arpha" xlink:type="simple">7BF91E62-1DC1-51D2-8D90-C018B6E4FCF1</object-id>
              <tp:taxon-name-part taxon-name-part-type="genus" reg="Lecidea">Lecidea</tp:taxon-name-part>
              <tp:taxon-name-part taxon-name-part-type="species" reg="tibetica">tibetica</tp:taxon-name-part>
              <object-id xmlns:xlink="http://www.w3.org/1999/xlink" content-type="mycobank" xlink:type="simple">859349</object-id>
            </tp:taxon-name><tp:taxon-authority>Z.J. Ren, Xin Y. Wang &amp; Lu L. Zhang</tp:taxon-authority><tp:taxon-status xmlns:xlink="http://www.w3.org/1999/xlink" xlink:type="simple">sp. nov.</tp:taxon-status><xref ref-type="fig" rid="F4">Fig. 4</xref></tp:nomenclature><tp:treatment-sec sec-type="diagnosis" id="SECID0EX1AE"><title>Diagnosis.</title><p><italic><tp:taxon-name><tp:taxon-name-part taxon-name-part-type="genus" reg="Lecidea">Lecidea</tp:taxon-name-part> <tp:taxon-name-part taxon-name-part-type="species" reg="tibetica">tibetica</tp:taxon-name-part></tp:taxon-name></italic> is characterized by a well-developed thallus, I+ violet medulla, hyaline to pale straw-colored hypothecium, and the presence of 2’-<italic>O</italic>-methyperlatolic acid as the major secondary metabolite.</p></tp:treatment-sec><tp:treatment-sec sec-type="material" id="SECID0EK2AE"><title>Type.</title><p>China • Tibet Prov., Chayu Co., Zhuwagen Town Mont. Pass, <named-content xmlns:xlink="http://www.w3.org/1999/xlink" content-type="dwc:verbatimCoordinates" xlink:type="simple"><named-content content-type="geo-json" specific-use="{&#34;type&#34;:&#34;Point&#34;,&#34;coordinates&#34;:[97.705836,28.721597]}" id="NCID0ET2AE" xlink:type="simple">28°43'17.75"N, 97°42'21.01"E</named-content></named-content>, alt. 4685 m, on siliceous rock, 13 Jul. 2019, X.Y. Wang et al. XY 19-659 (<named-content xmlns:xlink="http://www.w3.org/1999/xlink" content-type="dwc:institutional_code" xlink:title="Kunming Institute of Botany, Chinese Academy of Sciences" xlink:href="http://grbio.org/institution/kunming-institute-botany-chinese-academy-sciences" xlink:type="simple">KUN</named-content>, holotype; GenBank <ext-link xmlns:xlink="http://www.w3.org/1999/xlink" ext-link-type="gen" xlink:href="PV698370" xlink:type="simple">PV698370</ext-link>).</p></tp:treatment-sec><tp:treatment-sec sec-type="etymology" id="SECID0EC3AE"><title>Etymology.</title><p>The epithet “<italic>tibetica</italic>” refers to the type location, Tibet Province, China.</p></tp:treatment-sec><tp:treatment-sec sec-type="description" id="SECID0ES3AE"><title>Description.</title><p>Thallus: crustose, areolate to rimose-areolate, flat to bullate, thick (up to 1.1 mm); prothallus: black, obvious at the margin of the thalli; areoles: dispersed, irregular, flat to convex, sometimes expand into a tuberous structure; surface: gray to bluish gray or whitish gray (the shady side), esorediate; cortex: 12–20 μm thick; medulla: white, I+ violet; algal layer: 50–100 μm thick; photobiont trebouxioid, cells (5.5–)7.5–13 μm diam. Apothecia: black, immersed to subimmersed, lecideine, up to 4.5 mm in diam.; disc: black, flat to slightly convex, epruinose, often irregularly cracked in old apothecia; proper margin: dull, often dark grey, persistent, sometimes undulate. In section: exciple: dark brown outside, unpigmented inside, with large crystals insoluble in K and N; epihymenium: olive-brown (N+ orange-brown, K–), 15–25 μm thick; hymenium: hyaline, 70–85 μm tall; paraphyses: simple, occasionally scarcely branched and anastomosing; subhymenium: hyaline, poorly distinguishable from the hymenium; hypothecium: hyaline to pale straw colored, c. 200 μm; asci: clavate, <italic><tp:taxon-name><tp:taxon-name-part taxon-name-part-type="genus" reg="Lecidea">Lecidea</tp:taxon-name-part></tp:taxon-name></italic>-type or <italic><tp:taxon-name><tp:taxon-name-part taxon-name-part-type="genus" reg="Porpidia">Porpidia</tp:taxon-name-part></tp:taxon-name></italic>-type (occasionally observed in immature asci), 8-spored; ascospores: hyaline, simple, ellipsoid, 11.5–13 × 6–8 μm, length-width index: 1.6–2 (n = 20). Conidiomata: immersed, graphidoid; conidia: bacilliform, (14–)15–18(–19) × 1 μm.</p></tp:treatment-sec><tp:treatment-sec sec-type="chemistry" id="SECID0EG4AE"><title>Chemistry.</title><p>Cortex and medulla K+ yellow, C–, KC–; thallus UV–; 2’-<italic>O</italic>-methyperlatolic acid and confluentic acid (trace) were detected by <abbrev xmlns:xlink="http://www.w3.org/1999/xlink" xlink:title="thin-layer chromatography techniques" id="ABBRID0EO4AE" xlink:type="simple">TLC</abbrev>.</p></tp:treatment-sec><tp:treatment-sec sec-type="material" id="SECID0ES4AE"><title>Additional specimens examined.</title><p>China • Tibet Prov., Chayu Co., Yixiula Puerto, <named-content xmlns:xlink="http://www.w3.org/1999/xlink" content-type="dwc:verbatimCoordinates" xlink:type="simple"><named-content content-type="geo-json" specific-use="{&#34;type&#34;:&#34;Point&#34;,&#34;coordinates&#34;:[97.702217,28.737950]}" id="NCID0E24AE" xlink:type="simple">28°44'16.62"N, 97°42'7.98"E</named-content></named-content>, alt. 4492 m, on siliceous rock, 25 Sep. 2014, L.S. Wang et al. 14-46952 (<named-content xmlns:xlink="http://www.w3.org/1999/xlink" content-type="dwc:institutional_code" xlink:title="Kunming Institute of Botany, Chinese Academy of Sciences" xlink:href="http://grbio.org/institution/kunming-institute-botany-chinese-academy-sciences" xlink:type="simple">KUN</named-content>).</p></tp:treatment-sec><tp:treatment-sec sec-type="distribution" id="SECID0EF5AE"><title>Distribution.</title><p>This species is associated with <italic><tp:taxon-name><tp:taxon-name-part taxon-name-part-type="genus" reg="Rhizocarpon">Rhizocarpon</tp:taxon-name-part></tp:taxon-name></italic> sp. and has been documented so far only in the Tibet Province of China, where it grows on non-calcareous rocks in high-altitude areas.</p></tp:treatment-sec><tp:treatment-sec sec-type="discussion" id="SECID0ES5AE"><title>Discussion.</title><p><italic><tp:taxon-name><tp:taxon-name-part taxon-name-part-type="genus" reg="Lecidea">Lecidea</tp:taxon-name-part> <tp:taxon-name-part taxon-name-part-type="species" reg="tibetica">tibetica</tp:taxon-name-part></tp:taxon-name></italic> is morphologically similar to <italic><tp:taxon-name><tp:taxon-name-part taxon-name-part-type="genus" reg="Lecidea">L.</tp:taxon-name-part> <tp:taxon-name-part taxon-name-part-type="species" reg="confluens">confluens</tp:taxon-name-part></tp:taxon-name></italic> (Weber) Ach., <italic><tp:taxon-name><tp:taxon-name-part taxon-name-part-type="genus" reg="Lecidea">L.</tp:taxon-name-part> <tp:taxon-name-part taxon-name-part-type="species" reg="tessellata">tessellata</tp:taxon-name-part></tp:taxon-name></italic> Flörke, and <italic><tp:taxon-name><tp:taxon-name-part taxon-name-part-type="genus" reg="Porpidia">Porpidia</tp:taxon-name-part> <tp:taxon-name-part taxon-name-part-type="species" reg="speirea">speirea</tp:taxon-name-part></tp:taxon-name></italic> (Ach.) Kremp., as they all have a well-developed and grayish thallus, I+ violet medulla, and immersed to sub-immersed apothecia. However, among the latter three species, all exhibit smaller apothecia (generally less than 2 mm), conidia measuring 8–13 × 1–1.3 μm (vs. [14–]15–18[–19] × 1 μm), and contain confluentic acid as the primary secondary metabolite. Specifically, <italic><tp:taxon-name><tp:taxon-name-part taxon-name-part-type="genus" reg="Lecidea">Lecidea</tp:taxon-name-part> <tp:taxon-name-part taxon-name-part-type="species" reg="confluens">confluens</tp:taxon-name-part></tp:taxon-name></italic> has a brown to dark brown hypothecium, while <italic><tp:taxon-name><tp:taxon-name-part taxon-name-part-type="genus" reg="Lecidea">L.</tp:taxon-name-part> <tp:taxon-name-part taxon-name-part-type="species" reg="tessellata">tessellata</tp:taxon-name-part></tp:taxon-name></italic> lacks conspicuous apothecial margins. <italic><tp:taxon-name><tp:taxon-name-part taxon-name-part-type="genus" reg="Porpidia">Porpidia</tp:taxon-name-part> <tp:taxon-name-part taxon-name-part-type="species" reg="speirea">speirea</tp:taxon-name-part></tp:taxon-name></italic> can be distinguished by the presence of prominent dark parathecial margins, halonate ascospores, and a dark brown hypothecium. Like <italic><tp:taxon-name><tp:taxon-name-part taxon-name-part-type="genus" reg="Lecidea">Lecidea</tp:taxon-name-part> <tp:taxon-name-part taxon-name-part-type="species" reg="tibetica">tibetica</tp:taxon-name-part></tp:taxon-name></italic>, <italic><tp:taxon-name><tp:taxon-name-part taxon-name-part-type="genus" reg="Lecidea">L.</tp:taxon-name-part> <tp:taxon-name-part taxon-name-part-type="species" reg="stratura">stratura</tp:taxon-name-part></tp:taxon-name></italic> K. Knudsen &amp; Lendemer also has a white to grayish thallus, I+ medulla, and contains 2’-<italic>O</italic>-methyperlatolic acid. However, it has a blue to blue-green epihymenium, a shorter hypothecium (70–100 μm vs. 200 μm), smaller ascospores (8–9.5 × 3.0–5.5 μm vs. 11.5–13 × 6–8 μm), and a distinctly thin thallus (usually 0.2–0.5 mm thick) rather than a thick thallus (up to 1.1 mm thick) like <italic><tp:taxon-name><tp:taxon-name-part taxon-name-part-type="genus" reg="Lecidea">L.</tp:taxon-name-part> <tp:taxon-name-part taxon-name-part-type="species" reg="tibetica">tibetica</tp:taxon-name-part></tp:taxon-name></italic> (<xref ref-type="bibr" rid="B22">Knudsen et al. 2017</xref>).</p><fig id="F4" position="float" orientation="portrait"><object-id xmlns:xlink="http://www.w3.org/1999/xlink" content-type="doi" xlink:type="simple">10.3897/mycokeys.121.161062.figure4</object-id><object-id xmlns:xlink="http://www.w3.org/1999/xlink" content-type="arpha" xlink:type="simple">2A48E765-610B-5D9B-AE26-230E63AD7765</object-id><label>Figure 4.</label><caption><p><italic><tp:taxon-name><tp:taxon-name-part taxon-name-part-type="genus" reg="Lecidea">Lecidea</tp:taxon-name-part> <tp:taxon-name-part taxon-name-part-type="species" reg="tibetica">tibetica</tp:taxon-name-part></tp:taxon-name></italic> (<named-content xmlns:xlink="http://www.w3.org/1999/xlink" content-type="dwc:institutional_code" xlink:title="Kunming Institute of Botany, Chinese Academy of Sciences" xlink:href="http://grbio.org/institution/kunming-institute-botany-chinese-academy-sciences" xlink:type="simple">KUN</named-content> XY 19-659, holotype). A. Thallus; B. Apothecia; C. Conidiomata; D. Apothecium section; E. Paraphyses; F. Ascus; G. Amyloid reaction of ascus; H. Ascospores; I. Conidia. Scale bars: 1 mm (A); 500 µm (B, C); 50 µm (D); 10 µm (E, F, G, H, I).</p></caption><graphic xmlns:xlink="http://www.w3.org/1999/xlink" xlink:href="mycokeys-121-341-g004.jpg" position="float" orientation="portrait" xlink:type="simple" id="oo_1407535.jpg"><uri content-type="original_file" xlink:type="simple">https://binary.pensoft.net/fig/1407535</uri></graphic></fig></tp:treatment-sec><ref-list><ref id="B22"><mixed-citation xmlns:xlink="http://www.w3.org/1999/xlink" xlink:type="simple"><person-group><name name-style="western"><surname>Knudsen</surname><given-names>K</given-names></name><name name-style="western"><surname>Lendemer</surname><given-names>JC</given-names></name><name name-style="western"><surname>Schultz</surname><given-names>M</given-names></name><name name-style="western"><surname>Kocourková</surname><given-names>J</given-names></name><name name-style="western"><surname>Sheard</surname><given-names>JW</given-names></name><name name-style="western"><surname>Pigniolo</surname><given-names>A</given-names></name><name name-style="western"><surname>Wheeler</surname><given-names>T</given-names></name></person-group> (<year>2017</year>) <article-title>Lichen biodiversity and ecology in the San Bernardino and San Jacinto Mountains in southern California (U.S.A.).</article-title><source>Opuscula Philolichenum</source><volume>16</volume>: <fpage>15</fpage>–<lpage>138</lpage>. <ext-link xlink:href="10.5962/p.386106" ext-link-type="doi" xlink:type="simple">https://doi.org/10.5962/p.386106</ext-link></mixed-citation></ref></ref-list></tp:taxon-treatment>
